# Supplementary material for: SARS-CoV-2 Antibody Profiles in Maternal Serum and Breast Milk Following mRNA COVID-19 Vaccination: A Longitudinal Prospective Observational Cohort Study
Source: Vaccines (Basel). 2023 Oct 26;11(11):1643. doi: 10.3390/vaccines11111643 (PMC10675665; doi:10.3390/vaccines11111643)
Supplement: Supplementary file 1 [file vaccines-11-01643-s001.zip]

Archive with 1 entries (1 files):
- vaccines-2630437-supplementary.pdf
